# Supplementary material for: E46K α-Synuclein Mutation Fails to Promote Neurite Outgrowth by Not Inducing Cdc42EP2 Expression, Unlike Wild-Type or A53T α-Synuclein in SK-N-SH Cells
Source: Brain Sci. 2024 Dec 25;15(1):9. doi: 10.3390/brainsci15010009 (PMC11763803; doi:10.3390/brainsci15010009)
Supplement: Supplementary file 1 [file brainsci-15-00009-s001.zip]

Archive with 1 entries (1 files):
- brainsci-3357138-supplementary.pdf
